# Supplementary material for: Immunological Similarities and Differences between Post-COVID-19 Lung Sequelae and Idiopathic Pulmonary Fibrosis
Source: Biomedicines. 2024 Mar 12;12(3):630. doi: 10.3390/biomedicines12030630 (PMC10967705; doi:10.3390/biomedicines12030630)
Supplement: Supplementary file 1 [file biomedicines-12-00630-s001.zip]

Archive with 1 entries (1 files):
- biomedicines-2864437-supplementary.pdf
